# Supplementary material for: miRNAs Copy Number Variations Repertoire as Hallmark Indicator of Cancer Species Predisposition
Source: Genes (Basel). 2022 Jun 10;13(6):1046. doi: 10.3390/genes13061046 (PMC9223155; doi:10.3390/genes13061046)
Supplement: Supplementary file 1 [file genes-13-01046-s001.zip]

Archive with 2 entries (2 files):
- Vischioni_et_al_2022_supplementary_tables.xlsx
- Vischioni_et_al_Supplmentary_2022.pdf
